# Supplementary material for: Global mapping of highly pathogenic avian influenza H5N1 and H5Nx clade 2.3.4.4 viruses with spatial cross-validation
Source: eLife. 2016 Nov 25;5:e19571. doi: 10.7554/eLife.19571 (PMC5161450; doi:10.7554/eLife.19571)
Supplement: Figure 4—source data 2. — DOI: http://dx.doi.org/10.7554/eLife.19571.011 [file elife-19571-fig4-data2.zip]

Archive with 5 entries (4 files):
- Figure 4-Source data 2.tif
- __MACOSX/
- __MACOSX/._Figure 4-Source data 2.tif
- Figure 4-Source data 2.txt
- __MACOSX/._Figure 4-Source data 2.txt
