# Supplementary material for: Global mapping of highly pathogenic avian influenza H5N1 and H5Nx clade 2.3.4.4 viruses with spatial cross-validation
Source: eLife. 2016 Nov 25;5:e19571. doi: 10.7554/eLife.19571 (PMC5161450; doi:10.7554/eLife.19571)
Supplement: Figure 4—source data 2. — DOI: http://dx.doi.org/10.7554/eLife.19571.011 [file elife-19571-fig4-data2.zip › Figure 4-Source data 2.txt]

class       : RasterLayer 
dimensions  : 1752, 4320, 7568640  (nrow, ncol, ncell)
resolution  : 0.08333333, 0.08333333  (x, y)
extent      : -180, 180, -56, 90  (xmin, xmax, ymin, ymax)
coord. ref. : +proj=longlat +ellps=WGS84 +no_defs 
data source : Figure 4-Source data 2.tif 
names       : Figure_4.Source_data_2 
values      : 0.02405989, 0.9236771  (min, max)
